# Supplementary material for: Rapid Detection of β-Lactamase-Producing Bacteria Using the Integrated Comprehensive Droplet Digital Detection (IC 3D) System
Source: Sensors (Basel). 2020 Aug 19;20(17):4667. doi: 10.3390/s20174667 (PMC7506896; doi:10.3390/s20174667)
Supplement: Supplementary file 1 [file sensors-20-04667-s001.zip]

Archive with 1 entries (1 files):
- sensors-892408-supplementary.mp4
